# Supplementary material for: Comparison of sequential data analysis and functional data analysis for locomotor adaptation
Source: PLoS One. 2025 Aug 29;20(8):e0329940. doi: 10.1371/journal.pone.0329940 (PMC12396696; doi:10.1371/journal.pone.0329940)
Supplement: S2 File — All code used to run the dynamically weighted particle filter and use those particles to estimate the parameters of the state space model. (R) [file pone.0329940.s002.R]

require(ggplot2)
require(plyr)
require(readxl)
require(scales)
require(zoo)

set.seed(8950624)

#######################################
###                                 ###
###     Data Input and Cleaning     ###
###                                 ###
#######################################

data <- read.csv("Adaptation Peak Data.csv")
BaseData <- read.csv("Adaptation Peak Data Baseline.csv")
BaseMeans <- apply(BaseData[,3:252],1,mean,na.rm=TRUE)
AnglesOnly <- as.matrix(data[,3:502]) - BaseMeans
data[,3:502] <- AnglesOnly

data$Group <- as.factor(data$Group)
colnames(data)[1] <- "Treatment"
step.names <- paste0("Step_",1:500)
treat.names <- c("Control", "Punishment", "Reward")
colnames(data)[3:502] <- step.names
Treatments <- data[1]
n <- count(data$Treatment)$freq

data.Control <- data[data$Treatment == "Control",]
data.Punishment <- data[data$Treatment == "Punishment",]
data.Reward <- data[data$Treatment == "Reward",]

T <- 500
n.treat <- nlevels(data$Treatment)
n.samples <- 20000

means <- as.data.frame(matrix(0, T, n.treat))
vars <- as.data.frame(matrix(0, T, n.treat))
colnames(means) <- colnames(vars) <- c("Control", "Punishment", "Reward")

for (i in 1:T) {
    means[i,] <- aggregate(data[, (i + 2)], by = list(data$Treatment), FUN = mean, na.rm = TRUE)[,2]
    vars[i,] <- aggregate(data[, (i + 2)], by = list(data$Treatment), FUN = var, na.rm = TRUE)[,2]
}

log.vars <- log(vars)

#########################
###                   ###
###    Parameters     ###
###                   ###
#########################

sigma.u <- 1
probs <- matrix(rep(0, n.treat*n.samples), n.treat, n.samples)

# /sigma_{jt}^2
logsig.samples <- array(0, dim=c(n.samples, n.treat, T))
weights.logsig <- rep(1, n.samples)
logsig.est <- matrix(0, T, n.treat)
A.sj <- rep(1, 3)
B.sj <- rep(1, 3)

for (j in 1:3) logsig.samples[,j,1] <- rnorm(n.samples, mean = log.vars[1,j], sd = sqrt(sigma.u))
logsig.est[1,] <- colMeans(logsig.samples[,,1])

# a_j
a.samples <- array(0, dim=c(n.samples, n.treat, T))
a.est <- matrix(0, T, n.treat)
A.aj <- matrix(1, n.samples, n.treat)
B.aj <- matrix(0.001, n.samples, n.treat)
a.samples[,,1] <- rnorm(3*n.samples, A.aj[1,1], B.aj[1,1])
a.est[1,] <- colMeans(a.samples[,,1])

# m_{jt}
m.samples <- array(0, dim=c(n.samples, n.treat, T))
m.est <- matrix(0, T, n.treat)
A.mjt <- matrix(0, n.samples, n.treat)
B.mjt <- matrix(10, n.samples, n.treat)
for (i in 1:3) {
    A.mjt[,i] <- means[1,i]
    m.samples[,i,1] <- rnorm(n.samples, m.est, B.mjt[1,i])
}
m.est[1,] <- colMeans(m.samples[,,1])

####################################
###                              ###
###    Initial Particles T=1     ###
###                              ###
####################################

# sum of y_ij1
y_ij1 <- data[,3]
sum_y1 <- aggregate(y_ij1, by = list(data$Treatment), FUN = sum, na.rm = TRUE)[,2]
n_y1 <- aggregate(y_ij1, by = list(data$Treatment), FUN = length)[,2]

nburn <- 5000
niter <- nburn+n.samples

m1 <- matrix(0,3,n.samples)
v1 <- matrix(1,3,n.samples)
w1 <- rep(1,n.samples)
p1 <- rep(0,n.samples)

m0 <- rep(0,3)
v0 <- rep(1,3)
A.mjt <- rep(0,3)
B.mjt <- rep(100,3)   # B^2
A.sj <- rep(1,3)
B.sj <- rep(1,3)

A.sj1 <- n_y1/2+2

for (k in 1:niter)
{
    V <- 1/(n_y1/v0 + 1/B.mjt)
    M <- V*(sum_y1/v0)
    for (kk in 1:3)
    {
        m0[kk] <- rnorm(1,M[kk],sqrt(V[kk]))
    }
    
    resid <- y_ij1-rep(m0,n_y1)
    RSS <- aggregate(resid^2, by = list(data$Treatment), FUN = sum, na.rm = TRUE)[,2]
    for (kk in 1:3)
    {
        v0[kk] <- 1/rgamma(1,shape=A.sj1[kk], rate=RSS[kk]/2+B.sj[kk])
    }
    
    if (k > nburn)
    {
        m1[,k-nburn] <- m0
        v1[,k-nburn] <- v0
    }
}

particle <- data.frame(
    m1=m1[1,],m2=m1[2,],m3=m1[3,],
    v1=v1[1,],v2=v1[2,],v3=v1[3,],
    w=w1)
save(particle,file="particle1.Rda")
rm(particle)

####################################################
###                                              ###
###     Dynamically Weighted Particle Filter     ###
###                                              ###
####################################################

sig_u2 <- 0.01
sig_u <- sqrt(sig_u2)
aj <- 1

Wlow <- exp(-5)
Wup  <- exp(5)
Winc <- 2
Nmin <- 10000
Nlow <- 15000
Nup  <- 25000
Nmax <- 30000

for (tt in 2:500)   # Use baseline and adaptions 1-5
{
    y_ijt <- data[,2+tt]
    sum_yt <- aggregate(y_ijt, by = list(data$Treatment), FUN = sum, na.rm = TRUE)[,2]
    n_yt <- aggregate(y_ijt, by = list(data$Treatment), FUN = length)[,2]
    
    old <- get(load(paste("particle",tt-1,".Rda",sep="")))
    Nold <- dim(old)[1]
    
    mt <- matrix(0,Nold,3)
    vt <- matrix(1,Nold,3)
    
    # project particle
    oldv <- cbind(old$v1,old$v2,old$v3)
    for (kk in 1:3)
    {
        err <- rnorm(Nold,0,sig_u)
        vt[,kk] <- exp(aj*log(oldv[,kk])+err)
    }
    
    # generate mi
    V <- 1/(n_yt/vt + 1/B.mjt)
    M <- V*(sum_yt/vt)
    for (kk in 1:3)
    {
        mt[,kk] <- sqrt(V[,kk])*rnorm(Nold,0,1)+M[,kk]
    }
    
    # dynamic weight
    #--------------------------------------------------------------------------
    # Weight = w_t-1 * p_t / q_t
    #--------------------------------------------------------------------------
    
    wt <- rep(0,Nold)
    for (kkk in 1:Nold)
    {
        resid <- y_ijt-rep(mt[kkk,],n_yt)
        RSS <- aggregate(resid^2, by = list(data$Treatment), FUN = sum, na.rm = TRUE)[,2]
        yy <- matrix(y_ijt,ncol=3)
        pp <- rep(0,3)
        #        qq <- rep(0,3)
        for (kk in 1:3)
        {
            #            pp[kk] <- dgamma(1/vt[kkk,kk],shape=A.sj1[kk], rate=RSS[kk]/2+B.sj[kk])
            #            qq[kk] <- dnorm(log(vt[kkk,kk]),aj*log(oldv[kkk,kk]),sig_u)
            yy1 <- yy[!is.na(yy[,kk]),kk]
            pp[kk] <- prod(dnorm(yy1,mt[kkk,kk],sqrt(vt[kkk,kk])))
        }
        #        wt[kkk] <- old$w[kkk]*prod(pp)/prod(qq)
        wt[kkk] <- old$w[kkk]*prod(pp)
    }
    wt <- exp(log(wt)-mean(log(wt)))  # scale the weight
    
    # Check extreme weight: this would make too many replicates
    ext_w = quantile(wt-Wup,.999);
    #-------------------------------------------------------------------------
    # Run APEPC and save prune and enrichment flags
    #-------------------------------------------------------------------------
    
    # Preweight
    if (Nold < Nlow) {
        Wlowt <- Wlow / exp(Winc)
        Wupt  <- Wup  / exp(Winc)
    } else if (Nold > Nup) {
        Wlowt <- Wlow * exp(Winc)
        Wupt  <- Wup  * exp(Winc)
    } else {
        Wlowt <- Wlow
        Wupt  <- Wup 
    }
    cont_loop <- 1
    while(cont_loop)
    {
        prune_flag = rep(0,Nold)
        enrich_flag = rep(1,Nold)
        for (sample in 1:Nold)
        {
            if (wt[sample] > ext_w){  # when w is extremely high, prune
                prune_flag[sample] <- 1
            } else if (wt[sample] < Wlowt){          # prune particle with prob. 1-w/Wlow
                if (runif(1,0,1) < 1-wt[sample]/Wlowt){
                    prune_flag[sample] <- 1
                } else {
                    wt[sample] <- Wlowt
                }
            } else if (wt[sample] > Wupt){    # enrich
                d <- ceiling(wt[sample]/Wupt+1)
                wt[sample] <- wt[sample] / d
                enrich_flag[sample] <- d
            }
        }
        # check size of new population
        Nt <- sum(enrich_flag[prune_flag == 0])
        
        if (Nt > Nmax){
            Wlowt <- Wlowt * exp(Winc)
            Wupt  <- Wupt  * exp(Winc)
            print(paste(Nt,': New population is too big. Regenerating population...',sep=""))
        } else if (Nt < Nmin){
            Wlowt <- Wlowt / exp(Winc)
            Wupt  <- Wupt  / exp(Winc)
            if (Wlowt < 1e-10) Wlowt <- 1e-10
            if (Wupt  < 1e-10) Wupt  <- 1e-10
            print(paste(Nt,': New population is too small. Regenerating population...',sep=""))
        } else {
            cont_loop <- 0
        }
    }
    
    #-------------------------------------------------------------------------
    # Save new particles
    #-------------------------------------------------------------------------
    v <- matrix(0,Nt,3)
    m <- matrix(0,Nt,3)
    w <- rep(0,Nt)
    kkk <- 1
    for (sample in 1:Nold)
    {
        if (prune_flag[sample]==0){
            for (rr in 1:enrich_flag[sample]){
                v[kkk,] <- vt[sample,]
                m[kkk,] <- mt[sample,]
                w[kkk]  <- wt[sample]
                kkk <- kkk+1
            }
        }
    }
    w <- exp(log(w)-mean(log(w)))  # scale the weight
    
    particle <- data.frame(
        m1=m[,1],m2=m[,2],m3=m[,3],
        v1=v[,1],v2=v[,2],v3=v[,3],
        w=w)
    save(particle,file=paste("particle",tt,".Rda",sep=""))
    rm(particle)
}

##################################
###                            ###
###     Plot the DWPF Fits     ###
###                            ###
##################################

xran <- c(1,500)
yran <- c(30,160)
yran1 <- c(0,650)

# Group 1

dd <- t(as.matrix(data[1:11,3:502]))
# get f(xt) smooth version
m1 = rep(0,500)
m1cl = matrix(0,500,2)
v1 = rep(0,500)
v1cl = matrix(0,500,2)
for (tt in 1:500)   # Use baseline and adaptions 1-5
{
    pp <- get(load(paste("particle",tt,".Rda",sep="")))
    # m1[tt] <- mean(pp$m1*pp$w/sum(pp$w))   # weighted mean
    m1[tt] <- mean(pp$m1,na.rm=TRUE)   # mean
    m1cl[tt,] <- quantile(pp$m1,p=c(.025,.975))   # mean
    v1[tt] <- mean(pp$v1,na.rm=TRUE)   # mean
    v1cl[tt,] <- quantile(pp$v1,p=c(.025,.975))   # mean
}
m1h <- smooth.spline(1:500,m1,df=smoothdf)     # smoothed group mean
m1hl <- smooth.spline(1:500,m1cl[,1],df=smoothdf)
m1hu <- smooth.spline(1:500,m1cl[,2],df=smoothdf)

# draw mean and variance
pdf(file="Fitgroup1.pdf",width=4,height=4)
par(mgp=c(2,1,0))
plot(c(1,500),c(1,500),xlim=xran,ylim=yran,type="n",xlab="Time",ylab="Angle")
points(rep(1:500,11),c(dd),cex=.1,col="cyan")
lines(1:500,m1,col="blue",lwd=1)
lines(1:500,m1cl[,1],col="blue",lwd=.5,lty="dashed") # LBD
lines(1:500,m1cl[,2],col="blue",lwd=.5,lty="dashed")  # UBD
lines(m1h$x,m1h$y,col="red")
dev.off()

pdf(file="Vargroup1.pdf",width=4,height=4)
par(mgp=c(2,1,0))
plot(1:500,vars[,1],xlim=xran,ylim=yran1,cex=.1,col="cyan",xlab="Time",ylab="Variance of Angle")
lines(1:500,v1,col="blue",lwd=1)
lines(1:500,v1cl[,1],col="blue",lwd=.5,lty="dashed") # LBD
lines(1:500,v1cl[,2],col="blue",lwd=.5,lty="dashed")  # UBD
dev.off()


# Group 2

dd <- t(as.matrix(data[12:22,3:502]))
# get f(xt) smooth version
m2 = rep(0,500)
m2cl = matrix(0,500,2)
v2 = rep(0,500)
v2cl = matrix(0,500,2)
for (tt in 1:500)   # Use baseline and adaptions 1-5
{
    pp <- get(load(paste("particle",tt,".Rda",sep="")))
    m2[tt] <- mean(pp$m2,na.rm=TRUE)   # mean
    m2cl[tt,] <- quantile(pp$m2,p=c(.025,.975))   # mean
    v2[tt] <- mean(pp$v2,na.rm=TRUE)   # mean
    v2cl[tt,] <- quantile(pp$v2,p=c(.025,.975))   # mean
}
m2h <- smooth.spline(1:500,m2,df=smoothdf)     # smoothed group mean
m2hl <- smooth.spline(1:500,m2cl[,1],df=smoothdf)
m2hu <- smooth.spline(1:500,m2cl[,2],df=smoothdf)

# draw mean and variance
pdf(file="Fitgroup2.pdf",width=4,height=4)
par(mgp=c(2,1,0))
plot(c(1,500),c(1,500),xlim=xran,ylim=yran,type="n",xlab="Time",ylab="Angle")
points(rep(1:500,11),c(dd),cex=.1,col="cyan")
lines(1:500,m2,col="blue",lwd=1)
lines(1:500,m2cl[,1],col="blue",lwd=.5,lty="dashed") # LBD
lines(1:500,m2cl[,2],col="blue",lwd=.5,lty="dashed")  # UBD
lines(m1h$x,m2h$y,col="red")
dev.off()

pdf(file="Vargroup2.pdf",width=4,height=4)
par(mgp=c(2,1,0))
plot(1:500,vars[,2],xlim=xran,ylim=yran1,cex=.1,col="cyan",xlab="Time",ylab="Variance of Angle")
lines(1:500,v2,col="blue",lwd=1)
lines(1:500,v2cl[,1],col="blue",lwd=.5,lty="dashed") # LBD
lines(1:500,v2cl[,2],col="blue",lwd=.5,lty="dashed")  # UBD
dev.off()


# Group 3

dd <- t(as.matrix(data[23:33,3:502]))
# get f(xt) smooth version
m3 = rep(0,500)
m3cl = matrix(0,500,2)
v3 = rep(0,500)
v3cl = matrix(0,500,2)
for (tt in 1:500)   # Use baseline and adaptions 1-5
{
    pp <- get(load(paste("particle",tt,".Rda",sep="")))
    m3[tt] <- mean(pp$m3,na.rm=TRUE)   # mean
    m3cl[tt,] <- quantile(pp$m3,p=c(.025,.975))   # mean
    v3[tt] <- mean(pp$v3,na.rm=TRUE)   # mean
    v3cl[tt,] <- quantile(pp$v3,p=c(.025,.975))   # mean
}
m3h <- smooth.spline(1:500,m3,df=smoothdf)     # smoothed group mean
m3hl <- smooth.spline(1:500,m3cl[,1],df=smoothdf)
m3hu <- smooth.spline(1:500,m3cl[,2],df=smoothdf)

# draw mean and variance
pdf(file="Fitgroup3.pdf",width=4,height=4)
par(mgp=c(2,1,0))
plot(c(1,500),c(1,500),xlim=xran,ylim=yran,type="n",xlab="Time",ylab="Angle")
points(rep(1:500,11),c(dd),cex=.1,col="cyan")
lines(1:500,m3,col="blue",lwd=1)
lines(1:500,m3cl[,1],col="blue",lwd=.5,lty="dashed") # LBD
lines(1:500,m3cl[,2],col="blue",lwd=.5,lty="dashed")  # UBD
lines(m1h$x,m3h$y,col="red")
dev.off()

pdf(file="Vargroup3.pdf",width=4,height=4)
par(mgp=c(2,1,0))
plot(1:500,vars[,3],xlim=xran,ylim=yran1,cex=.1,col="cyan",xlab="Time",ylab="Variance of Angle")
lines(1:500,v3,col="blue",lwd=1)
lines(1:500,v3cl[,1],col="blue",lwd=.5,lty="dashed") # LBD
lines(1:500,v3cl[,2],col="blue",lwd=.5,lty="dashed")  # UBD
dev.off()

################################
###                          ###
###     Estimate A and B     ###
###                          ###
################################

smoothdf <- 15

# Group 1

# get f(xt) smooth version
m1 = rep(0,500)
m1cl = matrix(0,500,2)
for (tt in 1:500)   # Use baseline and adaptions 1-5
{
    pp <- get(load(paste("particle",tt,".Rda",sep="")))
    # m1[tt] <- mean(pp$m1*pp$w/sum(pp$w))   # weighted mean
    m1[tt] <- mean(pp$m1,na.rm=TRUE)   # mean
    m1cl[tt,] <- quantile(pp$m1,p=c(.025,.975))   # mean
}

# # check for mean and its fit of group
# plot(1:500,rep(0,500),ylim=c(30,150),type="n")
# points(rep(1:500,11),c(t(as.matrix(data[1:11,1:500]))),cex=.1,col="blue")
# lines(1:500,m1,col="red",lwd=1)
# lines(1:500,m1cl[,1],col="magenta",lwd=.5) # LBD
# lines(1:500,m1cl[,2],col="magenta",lwd=.5)  # UBD

m1h <- smooth.spline(1:500,m1,df=smoothdf)     # smoothed group mean
m1hl <- smooth.spline(1:500,m1cl[,1],df=smoothdf)
m1hu <- smooth.spline(1:500,m1cl[,2],df=smoothdf)
# plot(1:500,m1,ylim=c(40,90))
# lines(m1h$x,m1h$y,col="blue")
# lines(m1hl$x,m1hl$y,col="cyan")
# lines(m1hu$x,m1hu$y,col="cyan")
m1p <- m1h$y[2:500]-m1h$y[1:499]   # f'(xt): corresponding to A
m1pl0 <- m1hl$y[2:500]-m1hl$y[1:499]
m1pu0 <- m1hu$y[2:500]-m1hu$y[1:499]
m1cl0 <- cbind(m1pl0,m1pu0)
m1pl <- apply(m1cl0,1,min,na.rm=TRUE)
m1pu <- apply(m1cl0,1,max,na.rm=TRUE)
# plot(1:499,m1p,type="l",col="blue",ylim=c(-.3,1.3))
# lines(1:499,m1pl,col="cyan")
# lines(1:499,m1pu,col="cyan")

A1 <- m1p
pdf(file="Agroup1.pdf",width=4,height=4)
par(mgp=c(2,1,0))
plot(1:499,A1,type="l",col="red",ylim=c(-.1,1),xlab="Time",ylab="Retention")
lines(1:499,rep(0.9451723,499),col="blue",lty="dashed")
dev.off()

# get group mean xt+1 and xt
xx <- means[,1]
fx <- smooth.spline(1:500,xx,df=smoothdf)
xt <- fx$y[1:499]
xt1 <- fx$y[2:500]

B1 <- -(xt1-m1p*xt)/(m1h$y[1:499]-xt)
pdf(file="Bgroup1.pdf",width=4,height=4)
par(mgp=c(2,1,0))
plot(1:499,B1,type="l",ylim=c(0,100),col="red",xlab="Time",ylab="Learning")
lines(1:499,rep(0.07228148,499),col="blue",lty="dashed")
dev.off()


# Group 2

# get f(xt) smooth version
m2 = rep(0,500)
m2cl = matrix(0,500,2)
for (tt in 1:500)   # Use baseline and adaptions 1-5
{
    pp <- get(load(paste("particle",tt,".Rda",sep="")))
    m2[tt] <- mean(pp$m2,na.rm=TRUE)   # mean
    m2cl[tt,] <- quantile(pp$m2,p=c(.025,.975))   # mean
}

m2h <- smooth.spline(1:500,m2,df=smoothdf)     # smoothed group mean
m2hl <- smooth.spline(1:500,m2cl[,1],df=smoothdf)
m2hu <- smooth.spline(1:500,m2cl[,2],df=smoothdf)

m2p <- m2h$y[2:500]-m2h$y[1:499]   # f'(xt): corresponding to A
m2pl0 <- m2hl$y[2:500]-m2hl$y[1:499]
m2pu0 <- m2hu$y[2:500]-m2hu$y[1:499]
m2cl0 <- cbind(m2pl0,m2pu0)
m2pl <- apply(m2cl0,1,min,na.rm=TRUE)
m2pu <- apply(m2cl0,1,max,na.rm=TRUE)

A2 <- m2p
pdf(file="Agroup2.pdf",width=4,height=4)
par(mgp=c(2,1,0))
plot(1:499,A2,type="l",col="red",ylim=c(-.1,1),xlab="Time",ylab="Retention")
lines(1:499,rep(0.9665843,499),col="blue",lty="dashed")
dev.off()

# get group mean xt+1 and xt
xx <- means[,2]
fx <- smooth.spline(1:500,xx,df=smoothdf)
xt <- fx$y[1:499]
xt1 <- fx$y[2:500]

B2 <- -(xt1-m2p*xt)/(m2h$y[1:499]-xt)
pdf(file="Bgroup2.pdf",width=4,height=4)
par(mgp=c(2,1,0))
plot(1:499,B2,type="l",ylim=c(0,100),col="red",xlab="Time",ylab="Learning")
lines(1:499,rep(0.0352795,499),col="blue",lty="dashed")
dev.off()


# Group 3

# get f(xt) smooth version
m3 = rep(0,500)
m3cl = matrix(0,500,2)
for (tt in 1:500)   # Use baseline and adaptions 1-5
{
    pp <- get(load(paste("particle",tt,".Rda",sep="")))
    m3[tt] <- mean(pp$m3,na.rm=TRUE)   # mean
    m3cl[tt,] <- quantile(pp$m3,p=c(.025,.975))   # mean
}

m3h <- smooth.spline(1:500,m3,df=smoothdf)     # smoothed group mean
m3hl <- smooth.spline(1:500,m3cl[,1],df=smoothdf)
m3hu <- smooth.spline(1:500,m3cl[,2],df=smoothdf)

m3p <- m3h$y[2:500]-m3h$y[1:499]   # f'(xt): corresponding to A
m3pl0 <- m3hl$y[2:500]-m3hl$y[1:499]
m3pu0 <- m3hu$y[2:500]-m3hu$y[1:499]
m3cl0 <- cbind(m3pl0,m3pu0)
m3pl <- apply(m3cl0,1,min,na.rm=TRUE)
m3pu <- apply(m3cl0,1,max,na.rm=TRUE)

A3 <- m3p
pdf(file="Agroup3.pdf",width=4,height=4)
par(mgp=c(2,1,0))
plot(1:499,A3,type="l",col="red",ylim=c(-.1,1),xlab="Time",ylab="Retention")
lines(1:499,rep(0.9259806,499),col="blue",lty="dashed")
dev.off()

# get group mean xt+1 and xt
xx <- means[,3]
fx <- smooth.spline(1:500,xx,df=smoothdf)
xt <- fx$y[1:499]
xt1 <- fx$y[2:500]

B3 <- -(xt1-m3p*xt)/(m3h$y[1:499]-xt)
pdf(file="Bgroup3.pdf",width=4,height=4)
par(mgp=c(2,1,0))
plot(1:499,B3,type="l",ylim=c(0,100),col="red",xlab="Time",ylab="Learning")
lines(1:499,rep(0.05347744,499),col="blue",lty="dashed")
dev.off()


pdf(file="Aall.pdf",width=4,height=4)
par(mgp=c(2,1,0))
plot(1:499,A1,type="l",col="red",ylim=c(-.1,1),xlab="Time",ylab="Retention")
lines(1:499,A2,type="l",col="blue",lty="dashed")
lines(1:499,A3,type="l",col="magenta",lty="dotdash")
dev.off()

pdf(file="Ball.pdf",width=4,height=4)
par(mgp=c(2,1,0))
plot(1:499,B1,type="l",ylim=c(0,100),col="red",xlab="Time",ylab="Learning")
lines(1:499,B2,type="l",ylim=c(0,100),col="blue",lty="dashed")
lines(1:499,B3,type="l",ylim=c(0,100),col="magenta",lty="dotdash")
dev.off()

##############################################
###                                        ###
###     Estimate ANOVA for A's and B's     ###
###                                        ###
##############################################

A <- AandB$A
seA <- AandB$SE.A.
B <- AandB$B
seB <- AandB$SE.B.

dft <- 2
dfe <- 3*11*500 - 3

SStA <- sum((A - mean(A))^2)
SSEA <- (11*500 - 1) * sum(seA^2)

MStA <- SStA / dft
MSEA <- SSEA / dfe

FA <- MStA / MSEA
pvalueA <- 1 - pf(FA, dft, dfe)

SStB <- sum((B - mean(B))^2)
SSEB <- (11*500 - 1) * sum(seB^2)

MStB <- SStB / dft
MSEB <- SSEB / dfe

FB <- MStB / MSEB
pvalueB <- 1 - pf(FB, dft, dfe-1)

###############################################
###                                         ###
###     Estimate Individual A's and B's     ###
###                                         ###
###############################################

A <- B <- rep(0, n.parts)

for (part in 1:n.parts) {
    x <- t(data[part, 3:501])
    y <- t(data[part, 4:502])
    
    regress <- data.frame(X=x, Y=y, row.names = 1:499)
    colnames(regress) <- c("X","Y")
    
    A.est <- lm(Y~X, data = regress)$coeff[2]
    
    regress$resid <- regress$Y - A.est*regress$X
    regress$err <- m1[1:T-1] - regress$X
    
    B.est <- lm(resid~err, data = regress)$coeff[2]
    
    A[part] <- A.est
    B[part] <- B.est
}

results <- data.frame(Participant=1:n.parts, Treatment=data$Treatment, A=A, B=B)
write.csv(results, "Indivdual As & Bs.csv", row.names = FALSE)

###########################################
###                                     ###
###     Estimating A and B with sem     ###
###                                     ###
###########################################

df1 <- data.frame(x <- means[1:499, 1], y <- means[2:500, 1], m <- m1[1:499])
df2 <- data.frame(x <- means[1:499, 2], y <- means[2:500, 2], m <- m2[1:499])
df3 <- data.frame(x <- means[1:499, 3], y <- means[2:500, 3], m <- m3[1:499])
colnames(df1) <- colnames(df2) <- colnames(df3) <- c("x","y","m")

model <- specifyEquations(covs="x, m", text="y = A*x + B*m") 

fit1 <- sem(model, data=df1)
summary(fit1)

fit2 <- sem(model, data=df2)
summary(fit2)

fit3 <- sem(model, data=df3)
summary(fit3)

############################
###                      ###
###     Making Plots     ###
###                      ###
############################


means <- as.data.frame(matrix(0, T, n.treat))
vars <- as.data.frame(matrix(0, T, n.treat))
colnames(means) <- colnames(vars) <- c("Control", "Punishment", "Reward")

for (i in 1:T) {
    means[i,] <- aggregate(data[, (i + 2)], by = list(data$Treatment), FUN = mean, na.rm = TRUE)[,2]
    vars[i,] <- aggregate(data[, (i + 2)], by = list(data$Treatment), FUN = var, na.rm = TRUE)[,2]
}

log.vars <- log(vars)

means.df <- as.data.frame(means)
vars.df <- as.data.frame(vars)

est.means <- matrix(NA, T, n.treat)
est.vars <- matrix(NA, T, n.treat)

weighted.means <- matrix(NA, T, n.treat)
weighted.vars <- matrix(NA, T, n.treat)

colnames(est.means) <- colnames(est.vars) <- c("ControlEstimate", "PunishmentEstimate", "RewardEstimate")
rownames(est.means) <- rownames(est.vars) <- step.names
colnames(weighted.means) <- colnames(weighted.vars) <- c("ControlEstimate", "PunishmentEstimate", "RewardEstimate")
rownames(weighted.means) <- rownames(weighted.vars) <- step.names

CIm1 <- CIm2 <- CIm3 <- CIv1 <- CIv2 <- CIv3 <- matrix(0,500,2)

for (i in 1:500) {
    file.name <- paste0("particle", i, ".Rda")
    load(file = file.name)
    
    column.means <- colMeans(particle)
    est.means[i,] <- column.means[1:3]
    est.vars[i,] <- column.means[4:6]
    
    for (j in 1:3) {
        weighted.means[i,j] <- sum(particle$w*particle[j]) / sum(particle$w)
        weighted.vars[i,j] <- sum(particle$w*particle[3+j]) / sum(particle$w)
    }
    
    CIm1[i,] <- quantile(particle$m1,prob=c(.025,.975))
    CIm2[i,] <- quantile(particle$m2,prob=c(.025,.975))
    CIm3[i,] <- quantile(particle$m3,prob=c(.025,.975))
    CIv1[i,] <- quantile(particle$v1,prob=c(.025,.975))
    CIv2[i,] <- quantile(particle$v2,prob=c(.025,.975))
    CIv3[i,] <- quantile(particle$v3,prob=c(.025,.975))
}

est.means.df <- as.data.frame(est.means)
est.vars.df <- as.data.frame(est.vars)
weighted.means.df <- as.data.frame(weighted.means)
weighted.vars.df <- as.data.frame(weighted.vars)

Control.plot <- as.data.frame(t(data.Control[,3:502]))
Control.plot$Step <- 1:500
Control.plot$Mean <- means.df$Control
Control.plot$Estimate <- est.means.df$ControlEstimate
Control.plot$WeightedEstimate <- weighted.means.df$ControlEstimate

pallet <- gray.colors(ncol(Control.plot)-4, start = 0, end = 0.5)

p <- ggplot(Control.plot) +
    labs(title="Angle of Control Participants vs. Estimated Mean", x ="Step", y = "Angle")
for (i in 1:(ncol(Control.plot) - 4)) {
    p <- p + geom_line(data=Control.plot, aes_(x=as.name("Step"), y=as.name(names(Control.plot)[i])), linewidth=.25, color = pallet[i])
}
p <- p + geom_line(aes(x = Step, y = Mean), linewidth = 1)
p <- p + geom_line(aes(x = Step, y = Estimate), color = wes_palette("Darjeeling1")[1], linewidth = 1)

png("plots/Controls-vs-mean-vs-est.png", width = 800, height = 400)
p
dev.off()

p.weight <- p + geom_line(aes(x = Step, y = WeightedEstimate), color = wes_palette("Darjeeling1")[2], linewidth = 1)

png("plots/Controls-vs-mean-vs-est-with-weight.png", width = 800, height = 400)
p.weight
dev.off()

p <- ggplot() + 
    geom_line(data = vars.df, aes(x = 1:500, y = Control), color = "black") +
    geom_line(data = est.vars.df, aes(x = 1:500, y = ControlEstimate), color = wes_palette("Darjeeling1")[1]) +
    labs(title="Variance of Control vs. Estimates", x ="Adaptation", y = "Variance") 

png("plots/Controls-vars-vs-est.png", width = 800, height = 400)
p
dev.off()

p.weight <- p + geom_line(data = weighted.vars.df, aes(x = 1:500, y = ControlEstimate), color = wes_palette("Darjeeling1")[2])

png("plots/Controls-vars-vs-est-with-weight.png", width = 800, height = 400)
p.weight
dev.off()

Reward.plot <- as.data.frame(t(data.Reward[,3:502]))
Reward.plot$Step <- 1:500
Reward.plot$Mean <- means.df$Reward
Reward.plot$Estimate <- est.means.df$RewardEstimate
Reward.plot$WeightedEstimate <- weighted.means.df$RewardEstimate

pallet <- gray.colors(ncol(Reward.plot)-4, start = 0, end = 0.5)

p <- ggplot(Reward.plot) +
    labs(title="Angle of Reward Participants vs. Estimated Mean", x ="Step", y = "Angle")
for (i in 1:(ncol(Reward.plot) - 4)) {
    p <- p + geom_line(data=Reward.plot, aes_(x=as.name("Step"), y=as.name(names(Reward.plot)[i])), linewidth=.25, color = pallet[i])
}
p <- p + geom_line(aes(x = Step, y = Mean), linewidth = 1)
p <- p + geom_line(aes(x = Step, y = Estimate), color = wes_palette("Darjeeling1")[1], linewidth = 1)

png("plots/Rewards-vs-mean-vs-est.png", width = 800, height = 400)
p
dev.off()

p.weight <- p + geom_line(aes(x = Step, y = WeightedEstimate), color = wes_palette("Darjeeling1")[2], linewidth = 1)

png("plots/Rewards-vs-mean-vs-est-with-weight.png", width = 800, height = 400)
p.weight
dev.off()

p <- ggplot() + 
    geom_line(data = vars.df, aes(x = 1:500, y = Reward), color = "black") +
    geom_line(data = est.vars.df, aes(x = 1:500, y = RewardEstimate), color = wes_palette("Darjeeling1")[1]) +
    labs(title="Variance of Reward vs. Estimates", x ="Adaptation", y = "Variance") 

png("plots/Rewards-vars-vs-est.png", width = 800, height = 400)
p
dev.off()

p.weight <- p + geom_line(data = weighted.vars.df, aes(x = 1:500, y = RewardEstimate), color = wes_palette("Darjeeling1")[2])

png("plots/Rewards-vars-vs-est-with-weight.png", width = 800, height = 400)
p.weight
dev.off()

Punishment.plot <- as.data.frame(t(data.Punishment[,3:502]))
Punishment.plot$Step <- 1:500
Punishment.plot$Mean <- means.df$Punishment
Punishment.plot$Estimate <- est.means.df$PunishmentEstimate
Punishment.plot$WeightedEstimate <- weighted.means.df$PunishmentEstimate

pallet <- gray.colors(ncol(Punishment.plot)-4, start = 0, end = 0.5)

p <- ggplot(Punishment.plot) +
    labs(title="Angle of Punishment Participants vs. Estimated Mean", x ="Step", y = "Angle")
for (i in 1:(ncol(Punishment.plot) - 4)) {
    p <- p + geom_line(data=Punishment.plot, aes_(x=as.name("Step"), y=as.name(names(Punishment.plot)[i])), linewidth=.25, color = pallet[i])
}
p <- p + geom_line(aes(x = Step, y = Mean), linewidth = 1)
p <- p + geom_line(aes(x = Step, y = Estimate), color = wes_palette("Darjeeling1")[1], linewidth = 1)

png("plots/Punishments-vs-mean-vs-est.png", width = 800, height = 400)
p
dev.off()

p.weight <- p + geom_line(aes(x = Step, y = WeightedEstimate), color = wes_palette("Darjeeling1")[2], linewidth = 1)

png("plots/Punishments-vs-mean-vs-est-with-weight.png", width = 800, height = 400)
p.weight
dev.off()

p <- ggplot() + 
    geom_line(data = vars.df, aes(x = 1:500, y = Punishment), color = "black") +
    geom_line(data = est.vars.df, aes(x = 1:500, y = PunishmentEstimate), color = wes_palette("Darjeeling1")[1]) +
    labs(title="Variance of Punishment vs. Estimates", x ="Adaptation", y = "Variance") 

png("plots/Punishments-vars-vs-est.png", width = 800, height = 400)
p
dev.off()

p.weight <- p + geom_line(data = weighted.vars.df, aes(x = 1:500, y = PunishmentEstimate), color = wes_palette("Darjeeling1")[2])

png("plots/Punishments-vars-vs-est-with-weight.png", width = 800, height = 400)
p.weight
dev.off()

saver <- data.frame(lower = CIm1[,1], mean = est.means[,1], upper = CIm1[,2])
write.csv(saver, "CIs/m1.csv")
saver <- data.frame(lower = CIm2[,1], mean = est.means[,2], upper = CIm2[,2])
write.csv(saver, "CIs/m2.csv")
saver <- data.frame(lower = CIm3[,1], mean = est.means[,3], upper = CIm3[,2])
write.csv(saver, "CIs/m3.csv")
saver <- data.frame(lower = CIv1[,1], mean = est.vars[,1], upper = CIv1[,2])
write.csv(saver, "CIs/v1.csv")
saver <- data.frame(lower = CIm2[,1], mean = est.vars[,2], upper = CIv2[,2])
write.csv(saver, "CIs/v2.csv")
saver <- data.frame(lower = CIm3[,1], mean = est.vars[,3], upper = CIv3[,2])
write.csv(saver, "CIs/v3.csv")
