# Supplementary material for: Comparison of sequential data analysis and functional data analysis for locomotor adaptation
Source: PLoS One. 2025 Aug 29;20(8):e0329940. doi: 10.1371/journal.pone.0329940 (PMC12396696; doi:10.1371/journal.pone.0329940)
Supplement: S3 File — All code used to run the functional data analysis and estimate the means, the learning rate and retention factor and credible intervals for each. (R) [file pone.0329940.s003.R]

for (package in c('ggplot2','plyr','readxl','scales','zoo','plotly')) {
    if (!require(package, character.only=T, quietly=T)) {
        install.packages(package)
        library(package, character.only=T)
    }
}

set.seed(8950624)

########################################
###                                  ###
###     Cubic P-Splines Function     ###
###                                  ###
########################################

psplines3 <- function(priors,iter,x,y,xe,ci)
{
    # Consider model and prior distribution
    # 
    # Model: y = f(x) + e, e~N(0,sig^2)
    #
    # Priors: conjugate priors 
    #    f ~ SN, sig^2 ~ IG(As,Bs), alp ~ Gamma(At,Bt)
    # priors <- list(At=1, Bt=1000, As=1, Bs=1)
    #
    # Iterations: burning and replications
    # iter <- list(burn=500, nrep=1000)
    #
    # data: x = predictor, y = response, xe = eval point
    #
    # ci: probability of confidence interval 
    # ci <- .95
    
    mx <- min(x)
    Mx <- max(x)
    x <- (x-mx)/(Mx-mx)
    mxe <- min(xe)
    Mxe <- max(xe)
    xe <- (xe-mxe)/(Mxe-mxe)
    
    my <- min(y)
    My <- max(y)
    y <- (y-my)/(My-my)
    
    n <- length(y)
    lci <- (1-ci)/2
    uci <- 1-lci
    # initialize hyperparameters
    At <- priors$At
    Bt <- priors$Bt
    As <- priors$As
    Bs <- priors$Bs
    
    # initialize parameters
    fhat <- rep(0,n)
    alp  <- .01
    sig2 <- 1
    sig <- sqrt(sig2)
    tau  <- alp/sig2
    
    # take knots from quantiles
    knots <- quantile(x,probs=seq(5,95,5)/100)
    nknot <- length(knots)
    
    # generate basis functions B(x)
    B1 <- cbind(rep(1,n),x,x^2,x^3)
    B2 <- matrix(0,n,nknot)
    for (k in 1:nknot){
        B2[,k] <- ((x-knots[k])>=0)*(x-knots[k])^3
    }
    B0 <- cbind(B1,B2)
    B <- B0[!is.na(y),]
    n <- n-sum(is.na(y))
    x <- x[!is.na(y)]
    y <- y[!is.na(y)]
    
    # design matrix evaluation points
    ne <- length(xe)
    B1 <- cbind(rep(1,ne),xe,xe^2,xe^3)
    B2 <- matrix(0,ne,nknot)
    for (k in 1:nknot){
        B2[,k] <- ((xe-knots[k])>=0)*(xe-knots[k])^3
    }
    Be <- cbind(B1,B2)
    
    BtB <- t(B)%*%B
    Bty <- t(B)%*%y
    
    # covariance of f = B*beta
    D <- diag(c(0,0,0,0,rep(1,nknot)))
    
    # Gibbs sampling for parameters
    
    burn <- iter$burn
    nrep <- iter$nrep
    niter <- burn + nrep
    isamp <- 0
    
    fhatall <- matrix(rep(0,n*nrep),nrow=nrep)
    fhateall <- matrix(rep(0,ne*nrep),nrow=nrep)
    tauall <- rep(0,nrep)
    sig2all <- rep(0,nrep)
    
    for (iter in 1:niter){
        # sig2
        RSS <- t(y-fhat)%*%(y-fhat)
        sig2 <- (RSS/2+Bs)/rgamma(1, n/2+As, 1)
        sig <- sqrt(sig2)
        
        # fhat
        iBalp <- BtB + c(alp)*D
        s <- svd(iBalp)
        d <- solve(diag(s$d))
        Balp <- s$v%*%d%*%t(s$u)
        Halp <- s$v%*%sqrt(d)
        
        Z <- rnorm(nknot+4, 0, 1)
        betahat <- (Balp%*%Bty) + c(sig)*(Halp%*%Z)
        rough <- t(betahat[-1:-4])%*%betahat[-1:-4]
        
        # tau
        tau <- rgamma(1, (n-2)/2+At, 1)/(rough/2+Bt)
        alp <- tau*sig2
        
        if (iter>burn){
            isamp <- isamp +1
            fhatall[isamp,] <- B%*%betahat*(My-my)+my
            fhateall[isamp,] <- Be%*%betahat*(My-my)+my
            sig2all[isamp] <- sig2*(My-my)^2
            tauall[isamp] <- tau
        }
    }
    
    # Fitted value and CI
    fhatb <- apply(fhateall,2,mean)
    if (ci>0 && ci<1) fhatub <- apply(fhateall,2,quantile,prob=c(lci,uci))
    else fhatub <- NA
    
    # Derivatives for evaluation points: A
    dfhatall <- matrix(rep(0,nrep*(ne-1)),nrep,ne-1)
    for(k in 1:nrep)
    {
        dfhatall[k,] <- diff(fhateall[k,])
    }
    Ahat <- apply(dfhatall,2,mean)
    if (ci>0 && ci<1) Ahatci <- apply(dfhatall,2,quantile,prob=c(lci,uci)) 
    else Ahatci <- NA
    
    # Learning Rate for nonmissing x: B
    lrfhatall <- matrix(rep(0,nrep*(ne-1)),nrep,ne-1)
    
    for(k in 1:nrep)
    {
        Bi <- (y[2:n]-diff(fhatall[k,])*x[1:n-1])/(fhatall[k,1:n-1]+y[1:n-1])
        lrfhatall[k,] <- approx(x[-n],Bi, xout=xe[1:ne-1], rule=c(2,2))$y
    }
    Bhat <- apply(lrfhatall,2,mean)
    if (ci>0 && ci<1) Bhatci <- apply(lrfhatall,2,quantile,prob=c(lci,uci)) 
    else Bhatci <- NA
    
    sig2 <- mean(sig2all)
    ret <- list(fhat=fhatb,Ahat=Ahat,Bhat=Bhat,fhatci=fhatub,Ahatci=Ahatci,Bhatci=Bhatci,
                sig2=sig2)
    return(ret)
}

#######################################
###                                 ###
###     Data Input and Cleaning     ###
###                                 ###
#######################################

data <- read.csv("Adaptation Peak Data.csv")
BaseData <- read.csv("Adaptation Peak Data Baseline.csv")
BaseMeans <- apply(BaseData[,3:252],1,mean,na.rm=TRUE)
AnglesOnly <- as.matrix(data[,3:502]) - BaseMeans
data[,3:502] <- AnglesOnly

data$Group <- as.factor(data$Group)
colnames(data)[1] <- "Treatment"
step.names <- paste0("Step_",1:500)
treat.names <- c("Control", "Punishment", "Reward")
colnames(data)[3:502] <- step.names
Treatments <- data[1]
n <- count(data$Treatment)$freq

data.Control <- data[data$Treatment == "Control",]
data.Punishment <- data[data$Treatment == "Punishment",]
data.Reward <- data[data$Treatment == "Reward",]

T <- 500
n.treat <- nlevels(data$Treatment)
n.samples <- 20000

means <- as.data.frame(matrix(0, T, n.treat))
vars <- as.data.frame(matrix(0, T, n.treat))
colnames(means) <- colnames(vars) <- c("Control", "Punishment", "Reward")

for (i in 1:T) {
    means[i,] <- aggregate(data[, (i + 2)], by = list(data$Treatment), FUN = mean, na.rm = TRUE)[,2]
    vars[i,] <- aggregate(data[, (i + 2)], by = list(data$Treatment), FUN = var, na.rm = TRUE)[,2]
}

log.vars <- log(vars)


#
# Fit P-splines for each reward group
#

#source("psplines.R")
source("psplines3.R")

priors <- list(At=3, Bt=100000000, As=10, Bs=1)
iter <- list(burn=1000, nrep=1000)
ci <- .95

x <- 1:500
ne <- 500
xe <- seq(1,500,length=ne)
y <- means[,1]
#fit1 <- psplines(priors,iter,x,y,xe,ci)
fit1 <- psplines3(priors,iter,x,y,xe,ci)


pdf('G1fit.pdf',width=4,height=4)
par(mgp=c(2,1,0))
plot(x,y,ylim=c(40,100),xlab='Time',ylab='Angle',cex=.2)
lines(xe,fit1$fhat,col=rgb(0,0,1),lwd=1)
polygon(c(rev(xe),xe), c(rev(fit1$fhatci[1,]),fit1$fhatci[2,]),
        col=rgb(0,0,1,.15), border = NA)
dev.off()

pdf('G1A.pdf',width=4,height=4)
par(mgp=c(2,1,0))
plot(xe[-ne],fit1$Ahat,type="l",col=rgb(0,0,1),lwd=1,ylim=c(-.5,1),
     xlab='Time',ylab='Retention')
polygon(c(rev(xe[-ne]),xe[-ne]), c(rev(fit1$Ahatci[1,]),fit1$Ahatci[2,]),
        col=rgb(0,0,1,.15), border = NA)
dev.off()
pdf('G1B.pdf',width=4,height=4)
par(mgp=c(2,1,0))
plot(xe[-ne],fit1$Bhat,type="l",col=rgb(0,0,1),lwd=1,ylim=c(-.005,.03),
     xlab='Time',ylab='Learning')
polygon(c(rev(xe[-ne]),xe[-ne]), c(rev(fit1$Bhatci[1,]),fit1$Bhatci[2,]),
        col=rgb(0,0,1,.15), border = NA)
dev.off()


y <- means[,2]
fit2 <- psplines3(priors,iter,x,y,xe,ci)

pdf('G2fit.pdf',width=4,height=4)
par(mgp=c(2,1,0))
plot(x,y,ylim=c(40,100),xlab='Time',ylab='Angle',cex=.2)
lines(xe,fit2$fhat,col=rgb(0,1,0),lwd=1)
polygon(c(rev(xe),xe), c(rev(fit2$fhatci[1,]),fit2$fhatci[2,]),
        col=rgb(0,1,0,.15), border = NA)
dev.off()

pdf('G2A.pdf',width=4,height=4)
par(mgp=c(2,1,0))
plot(xe[-ne],fit2$Ahat,type="l",col=rgb(0,1,0),lwd=1,ylim=c(-.5,1),
     xlab='Time',ylab='Retention')
polygon(c(rev(xe[-ne]),xe[-ne]), c(rev(fit2$Ahatci[1,]),fit2$Ahatci[2,]),
        col=rgb(0,1,0,.15), border = NA)
dev.off()
pdf('G2B.pdf',width=4,height=4)
par(mgp=c(2,1,0))
plot(xe[-ne],fit2$Bhat,type="l",col=rgb(0,1,0),lwd=1,ylim=c(-.005,.03),
     xlab='Time',ylab='Learning')
polygon(c(rev(xe[-ne]),xe[-ne]), c(rev(fit2$Bhatci[1,]),fit2$Bhatci[2,]),
        col=rgb(0,1,0,.15), border = NA)
dev.off()


y <- means[,3]
fit3 <- psplines3(priors,iter,x,y,xe,ci)

pdf('G3fit.pdf',width=4,height=4)
par(mgp=c(2,1,0))
plot(x,y,ylim=c(40,100),xlab='Time',ylab='Angle',cex=.2)
lines(xe,fit3$fhat,col=rgb(1,0,0),lwd=1)
polygon(c(rev(xe),xe), c(rev(fit3$fhatci[1,]),fit3$fhatci[2,]),
        col=rgb(1,0,0,.15), border = NA)
dev.off()

pdf('G3A.pdf',width=4,height=4)
par(mgp=c(2,1,0))
plot(xe[-ne],fit3$Ahat,type="l",col=rgb(1,0,0),lwd=1,ylim=c(-.5,1),
     xlab='Time',ylab='Retention')
polygon(c(rev(xe[-ne]),xe[-ne]), c(rev(fit3$Ahatci[1,]),fit3$Ahatci[2,]),
        col=rgb(1,0,0,.15), border = NA)
dev.off()
pdf('G3B.pdf',width=4,height=4)
par(mgp=c(2,1,0))
plot(xe[-ne],fit3$Bhat,type="l",col=rgb(1,0,0),lwd=1,ylim=c(-.005,.03),
     xlab='Time',ylab='Learning')
polygon(c(rev(xe[-ne]),xe[-ne]), c(rev(fit3$Bhatci[1,]),fit3$Bhatci[2,]),
        col=rgb(1,0,0,.15), border = NA)
dev.off()


# A: Decay

pdf('fdaA.pdf',width=4,height=4)
par(mgp=c(2,1,0))
plot(xe[-ne],fit1$Ahat,type="l",col=rgb(0,0,1),lwd=1,ylim=c(-.5,1),
     xlab='Time',ylab='Retention')
polygon(c(rev(xe[-ne]),xe[-ne]), c(rev(fit1$Ahatci[1,]),fit1$Ahatci[2,]),
        col=rgb(0,0,1,.15), border = NA)
lines(xe[-ne],fit2$Ahat,type="l",col=rgb(0,1,0),lwd=1)
polygon(c(rev(xe[-ne]),xe[-ne]), c(rev(fit2$Ahatci[1,]),fit2$Ahatci[2,]),
        col=rgb(0,1,0,.15), border = NA)
lines(xe[-ne],fit3$Ahat,type="l",col=rgb(1,0,0),lwd=1)
polygon(c(rev(xe[-ne]),xe[-ne]), c(rev(fit3$Ahatci[1,]),fit3$Ahatci[2,]),
        col=rgb(1,0,0,.15), border = NA)
dev.off()


# B: Learning

pdf('fdaB.pdf',width=4,height=4)
par(mgp=c(2,1,0))
plot(xe[-ne],fit1$Bhat,type="l",col=rgb(0,0,1),lwd=1,ylim=c(-.005,.03),
     xlab='Time',ylab='Learning')
polygon(c(rev(xe[-ne]),xe[-ne]), c(rev(fit1$Bhatci[1,]),fit1$Bhatci[2,]),
        col=rgb(0,0,1,.15), border = NA)
lines(xe[-ne],fit2$Bhat,type="l",col=rgb(0,1,0),lwd=1)
polygon(c(rev(xe[-ne]),xe[-ne]), c(rev(fit2$Bhatci[1,]),fit2$Bhatci[2,]),
        col=rgb(0,1,0,.15), border = NA)
lines(xe[-ne],fit3$Bhat,type="l",col=rgb(1,0,0),lwd=1)
polygon(c(rev(xe[-ne]),xe[-ne]), c(rev(fit3$Bhatci[1,]),fit3$Bhatci[2,]),
        col=rgb(1,0,0,.15), border = NA)
dev.off()
