# Supplementary material for: Comparison of sequential data analysis and functional data analysis for locomotor adaptation
Source: PLoS One. 2025 Aug 29;20(8):e0329940. doi: 10.1371/journal.pone.0329940 (PMC12396696; doi:10.1371/journal.pone.0329940)
Supplement: S4 File — Dataset of flexion knee angles, of which we considered the first 500 time points. (CSV) [file pone.0329940.s004.csv]

Group	Source.Name	baseline1_1	baseline1_2	baseline1_3	baseline1_4	baseline1_5	baseline1_6	baseline1_7	baseline1_8	baseline1_9	baseline1_10	baseline1_11	baseline1_12	baseline1_13	baseline1_14	baseline1_15	baseline1_16	baseline1_17	baseline1_18	baseline1_19	baseline1_20	baseline1_21	baseline1_22	baseline1_23	baseline1_24	baseline1_25	baseline1_26	baseline1_27	baseline1_28	baseline1_29	baseline1_30	baseline1_31	baseline1_32	baseline1_33	baseline1_34	baseline1_35	baseline1_36	baseline1_37	baseline1_38	baseline1_39	baseline1_40	baseline1_41	baseline1_42	baseline1_43	baseline1_44	baseline1_45	baseline1_46	baseline1_47	baseline1_48
Control	Subject_10_Angle_All_Peaks.csv	58.13	59.79	59.5	60.2	57.3	57.7	56.54	59.98	54.83	54.95	55.98	57.15	53.05	55.17	57	57.41	57.15	52.9	56.63	58.64	58.66	56.09	56.59	55.42	56.21	57.28	57.99	57.86	55.39	57.91	59.37	57.67	57.58	56.46	58.57	59.31	56.19	56.01	60.89	55.92	58.24	57.18	57.78	58.31	57.96	57.1	54.14	57.85
Control	Subject_13_Angle_All_Peaks.csv	48.31	49.38	47.74	47.83	45.88	47.25	46.18	46.84	46.45	50.48	51.25	46.78	48.34	45.56	46.58	49.13	43.72	45.19	43.3	50.68	48.28	47.15	50.82	47.99	50.91	51.25	49.72	48.54	49.93	47.88	38.18	47.3	51.71	49.69	52.77	51.53	47.99	49.99	49.9	48.32	48.85	51.53	48.07	47.75	49.07	48.74	46.32	47.96
Control	Subject_19_Angle_All_Peaks.csv	50.72	54.27	52.94	54.01	54.17	54	55.54	55.44	53.78	51.91	52.96	50.71	56	53.31	54.3	55.21	54.28	52.73	54.31	54.5	52.34	50.2	52.02	56.12	54.19	53.42	55.08	54.43	55.62	55.58	55.49	55	57.69	57.35	55.28	56.86	53.42	54.59	53.43	55.17	52.7	56.81	59.81	82.83	55.09	53.4	53.19	53.76
Control	Subject_22_Angle_All_Peaks.csv	52.67	53.12	55.37	55.72	56.54	56.75	63.84	57.22	55.85	55.77	64.55	55.97	56.67	54.66	55.35	59.09	56.56	56.75	53.9	54.13	57.47	56.01	54.83	58.98	60.22	57.73	58.12	57.99	62.89	57.86	62.22	63	63.28	61.79	61.93	63.08	58.47	61.39	60.08	57.42	57.01	59.54	62.43	62.98	59.12	62.98	60.52	60.39
Control	Subject_25_Angle_All_Peaks.csv	33.91	55.58	60.16	58.97	58.35	57.67	64.38	57.82	54.78	54.64	55.94	55.32	55.61	57.51	59.85	56.8	56.57	55.11	56.16	55.66	55.86	59.53	55.38	55.23	56.71	55.99	54.21	56.74	56.35	55.91	57.19	56.64	53.84	53.2	57.7	58.29	55.77	53.23	56.41	54.61	53.22	54.92	52.13	55.21	53.85	53.65	57.02	55.73
Control	Subject_27_Angle_All_Peaks.csv	68.1	67.71	65.36	68.29	69	71.76	67.81	68.23	68.34	72.44	69.8	68.47	66.99	69.83	68.4	68.33	69.27	68.78	67.26	69.21	67.89	71.54	68.47	69.3	70.08	67.41	66.61	71.5	72.3	70.05	66.95	66.1	68.18	69.96	67.88	67.78	67.36	68.88	66.52	69.11	67.31	66.12	71.31	69.15	69.97	68.45	66.85	67.31
Control	Subject_29_Angle_All_Peaks.csv	50.51	52.43	51.44	50.84	48.12	52.33	52.28	51.48	51.29	51.8	45.98	50.39	51.43	49.58	47.51	50.18	48.41	51.04	47.75	51.36	50.3	50.88	49.59	50.31	49.87	50.68	52.53	51.9	48.7	47.33	49.53	52.28	50.5	53	51.95	50.53	48.52	48.99	49.84	48.81	48.99	49.42	49.88	49.89	50.26	50.17	52.89	51.41
Control	Subject_30_Angle_All_Peaks.csv	51.14	55.71	55.11	56.47	60.64	53.16	37.22	34.78	46.85	67.49	73.13	73.18	53.83	51.95	48.86	51.7	54.31	55.65	53.71	52.94	53.8	51.94	49.55	51.77	49.28	50.25	49.67	52.42	54.94	48.03	50.5	53.38	50.28	48.05	51.9	52.72	47.74	48.26	48.61	50.17	52.62	52.84	54.52	48.94	46.75	46.95	46.45	48.73
Control	Subject_33_Angle_All_Peaks.csv	55.9	55.64	54.49	56.23	55.17	54.58	52.26	53.32	55.36	55.72	56.75	56.87	53.52	51.57	52.74	50.77	51.85	51.11	49.42	52.29	50.11	51.67	50.43	49.48	49.89	51.32	49.22	54.01	49.88	52.44	53.72	51.88	49.85	51.81	50.11	51.61	52.66	48.96	50.87	49.56	49.81	50.98	47.23	47.76	50.46	48.88	50.17	50.2
Control	Subject_36_Angle_All_Peaks.csv	51.5	55.12	54.65	55.48	55.44	53.87	54.86	53.1	52.76	51.71	54.42	51.71	54.44	53.49	53.54	53.96	52.66	53.54	54.26	54.78	54.26	55.22	55.31	56.88	55.56	54.16	52.14	51.62	51.58	54.74	54.17	50.15	55.7	55.54	53.19	54.04	58.14	52.27	49.59	51.89	51.05	50.18	50.1	48.94	53.37	52.9	50.83	51.1
Control	Subject_8_Angle_All_Peaks.csv	68.64	66.82	67.69	68.54	69.53	66.62	65.81	66.68	67.19	70.07	67.88	68	70.87	67.87	68.76	71.29	66.01	68.3	66.42	65.44	68.75	66.91	65.75	68.75	69.89	67.98	70.52	65.92	67.57	67.18	69.39	67.74	67.93	68.36	70.98	67.7	69.42	66.84	69.58	70.36	69.85	65.37	70.37	69.73	70.47	69.79	70.68	69.66
Punishment	Subject_12_Angle_All_Peaks.csv	60.02	55.41	62	67.19	65.76	84.16	67.01	71.32	76.51	66.17	87.83	65.67	67.23	70.56	95.21	87.55	80.48	64.03	56.64	62.94	57.95	55.82	58.73	58.65	56.78	57.38	63.46	61.27	58.62	63.01	61.07	60.32	60.32	62.86	60.86	63.84	59.29	56.78	58.92	61.22	60.56	56.35	58.64	59.32	61.99	64.43	63.5	63.5
Punishment	Subject_15_Angle_All_Peaks.csv	40.76	47.54	48.34	49.39	48.81	47.77	51.04	49.36	50.19	49.67	49.3	48.5	50.77	48.51	50.96	49.95	48.13	50.56	47.32	45.94	49.65	48.15	48.82	49.09	49.47	50.08	49.16	49.48	49.5	49.44	46.15	49.91	50.07	48.95	48.03	49.1	49.74	51.01	50.6	49.54	49.18	50.38	49.91	51.06	50.16	49.25	50.4	48.62
Punishment	Subject_21_Angle_All_Peaks.csv	59.95	58.74	60.41	57.74	60.76	59.82	59.48	61.96	59.61	58.04	58.79	61.79	59.96	58.64	60.6	61.66	61.56	61.5	61.42	59.01	61.72	60.19	61.33	59.86	61.95	59.76	58.81	61.62	62.91	60.93	59.6	59.31	59.59	58.95	60.3	58.91	60.9	58.44	59.84	60.1	61.88	59.7	59.7	60.87	59.72	60.9	58.29	63.52
Punishment	Subject_24_Angle_All_Peaks.csv	48.24	49.63	46.18	45.24	45.42	46.87	45.06	46.55	49.06	44.51	45.84	47.76	46.2	45.45	45.45	49.61	46.34	47.99	47.31	47.66	47.04	48.37	46.83	47.92	45.95	47.74	48.36	45.58	47.75	47.45	46.97	47.96	48.34	46.23	47.45	45.84	46.3	46.64	48.06	46.63	48.07	47.96	47.19	46.57	47.32	47.4	48.67	49.14
Punishment	Subject_26_Angle_All_Peaks.csv	58.75	58.67	57.47	60.43	60.81	59.99	59.54	58.86	56.75	54.65	56.66	59.24	57.83	60.02	57.18	56.16	57.06	56.37	56.56	59.41	54.08	57.22	54.63	55.28	55.65	56.14	54.4	57.03	57.05	57.65	56.24	54.28	55.72	58.51	57.22	56.53	56.57	56.36	55.94	59.02	55.09	56.62	58.71	57.66	60.41	62.52	67.82	56.25
Punishment	Subject_2_Angle_All_Peaks.csv	63.84	62.45	63.43	61.13	63.23	61.41	62.16	61.32	61.55	63.67	64.09	62.28	62.06	61.72	63.25	61.88	60.76	64.13	59.6	61.48	61.12	64.11	62.12	61.4	60.56	63.46	62.27	63.46	59.53	58.55	61.38	62.39	63.72	61.74	64.01	64.2	63.38	61.96	61.3	61.07	59.26	61.18	64.12	63.61	62.98	62.32	63.76	63.15
Punishment	Subject_32_Angle_All_Peaks.csv	51.42	52.09	50.27	51.13	53.34	54.07	50.8	51.09	51.72	53.79	51.41	53.28	53.96	53.8	51.62	53.46	54.11	53.91	54.83	53.69	54.83	53.81	53.41	53.47	53.26	54.54	54.28	57.99	52.65	51.03	52.42	56.5	53.69	52.77	52.94	58.73	57.28	59.25	54.59	58.06	54.13	52.53	56.4	52.64	54.98	55.01	54.82	55.97
Punishment	Subject_35_Angle_All_Peaks.csv	59.16	57.15	56.74	56.3	54.13	56.65	58.22	58.22	55.25	53.51	57.19	55.76	57.42	54.95	56.35	56.25	55.85	56.31	55.06	54.44	54.34	53.17	58.45	56.91	56.87	54.08	57.91	58.68	57.79	55.61	55.88	57.64	56.9	57.12	58.6	56.65	55.97	57.61	58.15	58.81	57.73	57.56	58.73	57.97	58.72	61.9	58.72	56.77
Punishment	Subject_37_Angle_All_Peaks.csv	57.78	58.94	57.26	80.76	74.71	56.09	44.5	42.69	44.39	37.34	37.78	38.63	30.03	42.27	40.89	42.98	40.79	37.62	42.55	38.1	44.44	57.18	57.56	59.3	57.23	58.79	57.7	56.38	51.83	58.5	59.87	58.77	57.55	56.84	57.14	57.01	58.27	52.31	55.43	57.72	58.37	57.84	57.5	57.02	58.71	59.01	58.56	56.27
Punishment	Subject_4_Angle_All_Peaks.csv	54.45	55.29	55.35	55.86	54.24	55.01	54.34	54.97	58.55	54.07	55.84	52.67	55.44	53.53	54.18	54.85	56.78	60.08	58.91	56.02	59.53	58.43	56.67	55.99	54.72	55.58	58.5	41.87	41.65	53.06	50.84	52.98	51.98	52.65	54.31	54	53.78	53.78	55.68	54.82	55.92	55.97	54.99	56.53	55.4	53.46	54.29	54.66
Punishment	Subject_6_Angle_All_Peaks.csv	59.94	63.1	64.78	62.8	64.08	65.84	66.68	64.77	64.12	63.02	65.26	62.32	63.95	64.23	65.04	67.17	67.5	63.76	65.34	64.71	66.4	68.58	68.06	65.2	65.9	64.13	63.61	62.94	66.08	63.8	68.21	66.8	70.03	65.81	65.05	66.82	63.73	65.02	67.87	66.42	66.55	67.08	66.07	66.85	66.18	64.67	65.27	65.55
Reward	Subject_11_Angle_All_Peaks.csv	46.88	57.61	53.61	52.03	51.4	58.99	51.68	51.39	51.93	55.75	53.41	53.97	56.41	51.34	55.19	56.26	52.11	47.17	55.63	53.71	50.85	55.36	52.53	53.19	54.69	55.87	54.75	52.99	54.72	56.56	53.86	58.93	54.42	56.67	53.16	54.54	56.43	54.67	54.11	53.55	55.27	55.79	57.51	55.09	54.28	55.55	54.27	56.62
Reward	Subject_17_Angle_All_Peaks.csv	62.46	60.03	61.42	64.93	60.94	62.93	62.13	61.55	61.75	61.26	59.62	62.97	62.04	60.14	61.46	62.72	61.19	62.92	61.92	62.78	61.93	58.63	59.35	59.56	59.67	61.1	60.47	60.99	61.73	61.03	59.45	63.1	62.71	61.87	59.37	63.17	59.26	61.77	62.49	59.91	62.29	60.94	61.94	60.36	60.3	60.33	62.29	58.81
Reward	Subject_1_Angle_All_Peaks.csv	50.78	51.39	49.1	52.43	54.92	55.18	53.11	49.97	48.59	52.46	50.78	47.73	49.75	51.26	48.76	48.57	49.83	51.25	47.79	51.12	48.92	54.54	42.53	48	48.37	43.58	46.65	51.3	52.5	50.12	53.11	52.42	48.98	50.15	52.63	50.86	48.73	47.55	48.71	48.76	50.05	49.24	48.46	48.84	48.6	50.67	49.52	50.7
Reward	Subject_20_Angle_All_Peaks.csv	64.59	62.23	67.23	66.23	58.87	66.39	65.64	64.87	65.51	65.62	65.08	65.09	66.1	68.82	65.59	66.49	67.03	64.51	66.92	64.1	65.36	65.02	65.55	64.73	63.64	63.75	65.7	62.66	63.2	65.15	65.52	65.8	64.28	65.83	65.62	66	60.86	64.84	65.29	64.51	62.38	65.14	62.45	63.97	63.25	63.97	66.45	63.85
Reward	Subject_23_Angle_All_Peaks.csv	58.95	60.46	57.68	59.31	59.38	61.12	63.08	56.81	58.69	59.19	59.64	59.19	61.21	63.11	61.23	58.22	58.73	61.54	57.9	60.31	57.46	59.27	57.87	59.37	59.27	60.41	57.3	58.99	58.2	56.58	60.69	57.08	58.59	58.88	63.05	58.59	59.59	59.74	61.36	60.62	63.26	57.22	58.17	59.56	57.82	55.61	59.42	56.75
Reward	Subject_31_Angle_All_Peaks.csv	60.69	56.22	56.01	52.12	56.53	52.17	52.54	55.33	56.95	55.12	54.82	52.06	52.59	54.15	53.88	51.37	51.76	51.04	55.66	54.55	52.87	52.6	52.4	52.78	50.8	51.76	52.34	51.57	52.53	53.04	52.24	53.17	49.58	50.5	53.02	50.34	51.61	51	51.7	51.51	53.21	53.59	48.42	49.81	47.51	51.44	51.29	52.76
Reward	Subject_34_Angle_All_Peaks.csv	53.81	54.79	55.77	53.78	56.01	52.8	52.09	55.59	53.96	51.8	54.45	52.84	49.33	51.71	57.12	56.71	56.04	52.56	52.3	49.96	52.74	54.06	51.68	53.43	54.14	55.08	53.44	55.53	50.22	52.42	52.59	55.39	53.24	51.66	51.44	54.36	48.96	54.4	55.1	59.38	55.45	55.02	54.44	52.24	53.19	56.3	54.93	56.34
Reward	Subject_3_Angle_All_Peaks.csv	52.38	50.68	55.66	56.12	52.16	52.19	53.75	50.43	52.36	51.33	54.18	52.94	54.66	54.06	57.99	54.09	56.74	51.45	54.48	56.59	55.45	54.17	54.96	53.59	52.8	55.04	54.24	52.91	53.73	52.54	57.93	51.51	53.27	56.1	54.07	54.87	50.16	53.27	49.66	54.38	51.64	51.79	55.57	55.34	53.43	56.06	50.44	53.07
Reward	Subject_5_Angle_All_Peaks.csv	47.84	57.67	57.57	60.36	80.7	89.53	82.34	47.84	57.67	57.57	60.36	68.55	65.65	64.93	62.02	65.74	67.48	65.54	64.02	66.79	63.82	64.79	66.07	65.08	65.95	64.97	63.14	64.42	62.45	59.1	59.77	62.03	62.54	62.02	60.25	61.61	61.01	59.8	60.37	59.5	60.13	58.75	61.71	59.44	59.76	58.96	60.6	62.82
Reward	Subject_7_Angle_All_Peaks.csv	48.17	47.12	51.59	50.51	51.08	48.66	51.01	48.45	50.6	47.76	51.9	51.98	50.65	48.64	49.99	49.29	52.62	63.55	52.21	51.54	51.66	51.41	52	48.82	51.44	50.03	51.13	49	49.19	50.48	49.4	52.68	51.02	54.46	52.13	50.54	54.58	50.39	51.69	49.26	53.48	53.03	51.48	46.59	49.23	49.45	49.36	50.53
Reward	Subject_p1_Angle_All_Peaks.csv	49.81	49.97	51.18	52.27	52.09	53.14	52.18	49.58	50.27	52.32	51.29	51.29	50.69	50.26	51.04	49.39	49.38	49.97	51.1	49.07	50.57	50.46	50.81	49.8	51.34	49.65	51.66	49.78	48.95	51.43	50.93	51.71	52.86	49.97	49.51	51.25	50.58	49.7	49.73	49.49	48.66	51.15	49.53	49.85	50.16	49.48	50.13	49.59
[truncated: 1,702 more columns]
