# Supplementary material for: Comparison of sequential data analysis and functional data analysis for locomotor adaptation
Source: PLoS One. 2025 Aug 29;20(8):e0329940. doi: 10.1371/journal.pone.0329940 (PMC12396696; doi:10.1371/journal.pone.0329940)
Supplement: S5 File — Dataset of baseline flexion knee angles for each participant. (CSV) [file pone.0329940.s005.csv]

Group	Source.Name	baseline1_1	baseline1_2	baseline1_3	baseline1_4	baseline1_5	baseline1_6	baseline1_7	baseline1_8	baseline1_9	baseline1_10	baseline1_11	baseline1_12	baseline1_13	baseline1_14	baseline1_15	baseline1_16	baseline1_17	baseline1_18	baseline1_19	baseline1_20	baseline1_21	baseline1_22	baseline1_23	baseline1_24	baseline1_25	baseline1_26	baseline1_27	baseline1_28	baseline1_29	baseline1_30	baseline1_31	baseline1_32	baseline1_33	baseline1_34	baseline1_35	baseline1_36	baseline1_37	baseline1_38	baseline1_39	baseline1_40	baseline1_41	baseline1_42	baseline1_43	baseline1_44	baseline1_45	baseline1_46	baseline1_47	baseline1_48
Control	Subject_10_Angle_All_Peaks.csv	0.53144	2.19144	1.90144	2.60144	-0.29856	0.10144	-1.05856	2.38144	-2.76856	-2.64856	-1.61856	-0.44856	-4.54856	-2.42856	-0.59856	-0.18856	-0.44856	-4.69856	-0.96856	1.04144	1.06144	-1.50856	-1.00856	-2.17856	-1.38856	-0.31856	0.39144	0.26144	-2.20856	0.31144	1.77144	0.07144	-0.01856	-1.13856	0.97144	1.71144	-1.40856	-1.58856	3.29144	-1.67856	0.64144	-0.41856	0.18144	0.71144	0.36144	-0.49856	-3.45856	0.25144
Control	Subject_13_Angle_All_Peaks.csv	-2.45866	-1.38866	-3.02866	-2.93866	-4.88866	-3.51866	-4.58866	-3.92866	-4.31866	-0.28866	0.48134	-3.98866	-2.42866	-5.20866	-4.18866	-1.63866	-7.04866	-5.57866	-7.46866	-0.08866	-2.48866	-3.61866	0.05134	-2.77866	0.14134	0.48134	-1.04866	-2.22866	-0.83866	-2.88866	-12.58866	-3.46866	0.94134	-1.07866	2.00134	0.76134	-2.77866	-0.77866	-0.86866	-2.44866	-1.91866	0.76134	-2.69866	-3.01866	-1.69866	-2.02866	-4.44866	-2.80866
Control	Subject_19_Angle_All_Peaks.csv	-3.89352	-0.34352	-1.67352	-0.60352	-0.44352	-0.61352	0.92648	0.82648	-0.83352	-2.70352	-1.65352	-3.90352	1.38648	-1.30352	-0.31352	0.59648	-0.33352	-1.88352	-0.30352	-0.11352	-2.27352	-4.41352	-2.59352	1.50648	-0.42352	-1.19352	0.46648	-0.18352	1.00648	0.96648	0.87648	0.38648	3.07648	2.73648	0.66648	2.24648	-1.19352	-0.02352	-1.18352	0.55648	-1.91352	2.19648	5.19648	28.21648	0.47648	-1.21352	-1.42352	-0.85352
Control	Subject_22_Angle_All_Peaks.csv	-6.64164	-6.19164	-3.94164	-3.59164	-2.77164	-2.56164	4.52836	-2.09164	-3.46164	-3.54164	5.23836	-3.34164	-2.64164	-4.65164	-3.96164	-0.22164	-2.75164	-2.56164	-5.41164	-5.18164	-1.84164	-3.30164	-4.48164	-0.33164	0.90836	-1.58164	-1.19164	-1.32164	3.57836	-1.45164	2.90836	3.68836	3.96836	2.47836	2.61836	3.76836	-0.84164	2.07836	0.76836	-1.89164	-2.30164	0.22836	3.11836	3.66836	-0.19164	3.66836	1.20836	1.07836
Control	Subject_25_Angle_All_Peaks.csv	-20.87732	0.79268	5.37268	4.18268	3.56268	2.88268	9.59268	3.03268	-0.00732	-0.14732	1.15268	0.53268	0.82268	2.72268	5.06268	2.01268	1.78268	0.32268	1.37268	0.87268	1.07268	4.74268	0.59268	0.44268	1.92268	1.20268	-0.57732	1.95268	1.56268	1.12268	2.40268	1.85268	-0.94732	-1.58732	2.91268	3.50268	0.98268	-1.55732	1.62268	-0.17732	-1.56732	0.13268	-2.65732	0.42268	-0.93732	-1.13732	2.23268	0.94268
Control	Subject_27_Angle_All_Peaks.csv	0.97576	0.58576	-1.76424	1.16576	1.87576	4.63576	0.68576	1.10576	1.21576	5.31576	2.67576	1.34576	-0.13424	2.70576	1.27576	1.20576	2.14576	1.65576	0.13576	2.08576	0.76576	4.41576	1.34576	2.17576	2.95576	0.28576	-0.51424	4.37576	5.17576	2.92576	-0.17424	-1.02424	1.05576	2.83576	0.75576	0.65576	0.23576	1.75576	-0.60424	1.98576	0.18576	-1.00424	4.18576	2.02576	2.84576	1.32576	-0.27424	0.18576
Control	Subject_29_Angle_All_Peaks.csv	-0.12696	1.79304	0.80304	0.20304	-2.51696	1.69304	1.64304	0.84304	0.65304	1.16304	-4.65696	-0.24696	0.79304	-1.05696	-3.12696	-0.45696	-2.22696	0.40304	-2.88696	0.72304	-0.33696	0.24304	-1.04696	-0.32696	-0.76696	0.04304	1.89304	1.26304	-1.93696	-3.30696	-1.10696	1.64304	-0.13696	2.36304	1.31304	-0.10696	-2.11696	-1.64696	-0.79696	-1.82696	-1.64696	-1.21696	-0.75696	-0.74696	-0.37696	-0.46696	2.25304	0.77304
Control	Subject_30_Angle_All_Peaks.csv	-2.036305221	2.533694779	1.933694779	3.293694779	7.463694779	-0.016305221	-15.95630522	-18.39630522	-6.326305221	14.31369478	19.95369478	20.00369478	0.653694779	-1.226305221	-4.316305221	-1.476305221	1.133694779	2.473694779	0.533694779	-0.236305221	0.623694779	-1.236305221	-3.626305221	-1.406305221	-3.896305221	-2.926305221	-3.506305221	-0.756305221	1.763694779	-5.146305221	-2.676305221	0.203694779	-2.896305221	-5.126305221	-1.276305221	-0.456305221	-5.436305221	-4.916305221	-4.566305221	-3.006305221	-0.556305221	-0.336305221	1.343694779	-4.236305221	-6.426305221	-6.226305221	-6.726305221	-4.446305221
Control	Subject_33_Angle_All_Peaks.csv	5.81192	5.55192	4.40192	6.14192	5.08192	4.49192	2.17192	3.23192	5.27192	5.63192	6.66192	6.78192	3.43192	1.48192	2.65192	0.68192	1.76192	1.02192	-0.66808	2.20192	0.02192	1.58192	0.34192	-0.60808	-0.19808	1.23192	-0.86808	3.92192	-0.20808	2.35192	3.63192	1.79192	-0.23808	1.72192	0.02192	1.52192	2.57192	-1.12808	0.78192	-0.52808	-0.27808	0.89192	-2.85808	-2.32808	0.37192	-1.20808	0.08192	0.11192
Control	Subject_36_Angle_All_Peaks.csv	-0.35752	3.26248	2.79248	3.62248	3.58248	2.01248	3.00248	1.24248	0.90248	-0.14752	2.56248	-0.14752	2.58248	1.63248	1.68248	2.10248	0.80248	1.68248	2.40248	2.92248	2.40248	3.36248	3.45248	5.02248	3.70248	2.30248	0.28248	-0.23752	-0.27752	2.88248	2.31248	-1.70752	3.84248	3.68248	1.33248	2.18248	6.28248	0.41248	-2.26752	0.03248	-0.80752	-1.67752	-1.75752	-2.91752	1.51248	1.04248	-1.02752	-0.75752
Control	Subject_8_Angle_All_Peaks.csv	0.75484	-1.06516	-0.19516	0.65484	1.64484	-1.26516	-2.07516	-1.20516	-0.69516	2.18484	-0.00516	0.11484	2.98484	-0.01516	0.87484	3.40484	-1.87516	0.41484	-1.46516	-2.44516	0.86484	-0.97516	-2.13516	0.86484	2.00484	0.09484	2.63484	-1.96516	-0.31516	-0.70516	1.50484	-0.14516	0.04484	0.47484	3.09484	-0.18516	1.53484	-1.04516	1.69484	2.47484	1.96484	-2.51516	2.48484	1.84484	2.58484	1.90484	2.79484	1.77484
Punishment	Subject_12_Angle_All_Peaks.csv	-1.8164	-6.4264	0.1636	5.3536	3.9236	22.3236	5.1736	9.4836	14.6736	4.3336	25.9936	3.8336	5.3936	8.7236	33.3736	25.7136	18.6436	2.1936	-5.1964	1.1036	-3.8864	-6.0164	-3.1064	-3.1864	-5.0564	-4.4564	1.6236	-0.5664	-3.2164	1.1736	-0.7664	-1.5164	-1.5164	1.0236	-0.9764	2.0036	-2.5464	-5.0564	-2.9164	-0.6164	-1.2764	-5.4864	-3.1964	-2.5164	0.1536	2.5936	1.6636	1.6636
Punishment	Subject_15_Angle_All_Peaks.csv	-9.59668	-2.81668	-2.01668	-0.96668	-1.54668	-2.58668	0.68332	-0.99668	-0.16668	-0.68668	-1.05668	-1.85668	0.41332	-1.84668	0.60332	-0.40668	-2.22668	0.20332	-3.03668	-4.41668	-0.70668	-2.20668	-1.53668	-1.26668	-0.88668	-0.27668	-1.19668	-0.87668	-0.85668	-0.91668	-4.20668	-0.44668	-0.28668	-1.40668	-2.32668	-1.25668	-0.61668	0.65332	0.24332	-0.81668	-1.17668	0.02332	-0.44668	0.70332	-0.19668	-1.10668	0.04332	-1.73668
Punishment	Subject_21_Angle_All_Peaks.csv	-0.27384	-1.48384	0.18616	-2.48384	0.53616	-0.40384	-0.74384	1.73616	-0.61384	-2.18384	-1.43384	1.56616	-0.26384	-1.58384	0.37616	1.43616	1.33616	1.27616	1.19616	-1.21384	1.49616	-0.03384	1.10616	-0.36384	1.72616	-0.46384	-1.41384	1.39616	2.68616	0.70616	-0.62384	-0.91384	-0.63384	-1.27384	0.07616	-1.31384	0.67616	-1.78384	-0.38384	-0.12384	1.65616	-0.52384	-0.52384	0.64616	-0.50384	0.67616	-1.93384	3.29616
Punishment	Subject_24_Angle_All_Peaks.csv	0.88684	2.27684	-1.17316	-2.11316	-1.93316	-0.48316	-2.29316	-0.80316	1.70684	-2.84316	-1.51316	0.40684	-1.15316	-1.90316	-1.90316	2.25684	-1.01316	0.63684	-0.04316	0.30684	-0.31316	1.01684	-0.52316	0.56684	-1.40316	0.38684	1.00684	-1.77316	0.39684	0.09684	-0.38316	0.60684	0.98684	-1.12316	0.09684	-1.51316	-1.05316	-0.71316	0.70684	-0.72316	0.71684	0.60684	-0.16316	-0.78316	-0.03316	0.04684	1.31684	1.78684
Punishment	Subject_26_Angle_All_Peaks.csv	1.353895582	1.273895582	0.073895582	3.033895582	3.413895582	2.593895582	2.143895582	1.463895582	-0.646104418	-2.746104418	-0.736104418	1.843895582	0.433895582	2.623895582	-0.216104418	-1.236104418	-0.336104418	-1.026104418	-0.836104418	2.013895582	-3.316104418	-0.176104418	-2.766104418	-2.116104418	-1.746104418	-1.256104418	-2.996104418	-0.366104418	-0.346104418	0.253895582	-1.156104418	-3.116104418	-1.676104418	1.113895582	-0.176104418	-0.866104418	-0.826104418	-1.036104418	-1.456104418	1.623895582	-2.306104418	-0.776104418	1.313895582	0.263895582	3.013895582	5.123895582	10.42389558	-1.146104418
Punishment	Subject_2_Angle_All_Peaks.csv	0.4668	-0.9232	0.0568	-2.2432	-0.1432	-1.9632	-1.2132	-2.0532	-1.8232	0.2968	0.7168	-1.0932	-1.3132	-1.6532	-0.1232	-1.4932	-2.6132	0.7568	-3.7732	-1.8932	-2.2532	0.7368	-1.2532	-1.9732	-2.8132	0.0868	-1.1032	0.0868	-3.8432	-4.8232	-1.9932	-0.9832	0.3468	-1.6332	0.6368	0.8268	0.0068	-1.4132	-2.0732	-2.3032	-4.1132	-2.1932	0.7468	0.2368	-0.3932	-1.0532	0.3868	-0.2232
Punishment	Subject_32_Angle_All_Peaks.csv	-2.00276	-1.33276	-3.15276	-2.29276	-0.08276	0.64724	-2.62276	-2.33276	-1.70276	0.36724	-2.01276	-0.14276	0.53724	0.37724	-1.80276	0.03724	0.68724	0.48724	1.40724	0.26724	1.40724	0.38724	-0.01276	0.04724	-0.16276	1.11724	0.85724	4.56724	-0.77276	-2.39276	-1.00276	3.07724	0.26724	-0.65276	-0.48276	5.30724	3.85724	5.82724	1.16724	4.63724	0.70724	-0.89276	2.97724	-0.78276	1.55724	1.58724	1.39724	2.54724
Punishment	Subject_35_Angle_All_Peaks.csv	-0.27108	-2.28108	-2.69108	-3.13108	-5.30108	-2.78108	-1.21108	-1.21108	-4.18108	-5.92108	-2.24108	-3.67108	-2.01108	-4.48108	-3.08108	-3.18108	-3.58108	-3.12108	-4.37108	-4.99108	-5.09108	-6.26108	-0.98108	-2.52108	-2.56108	-5.35108	-1.52108	-0.75108	-1.64108	-3.82108	-3.55108	-1.79108	-2.53108	-2.31108	-0.83108	-2.78108	-3.46108	-1.82108	-1.28108	-0.62108	-1.70108	-1.87108	-0.70108	-1.46108	-0.71108	2.46892	-0.71108	-2.66108
Punishment	Subject_37_Angle_All_Peaks.csv	0.748554217	1.908554217	0.228554217	23.72855422	17.67855422	-0.941445783	-12.53144578	-14.34144578	-12.64144578	-19.69144578	-19.25144578	-18.40144578	-27.00144578	-14.76144578	-16.14144578	-14.05144578	-16.24144578	-19.41144578	-14.48144578	-18.93144578	-12.59144578	0.148554217	0.528554217	2.268554217	0.198554217	1.758554217	0.668554217	-0.651445783	-5.201445783	1.468554217	2.838554217	1.738554217	0.518554217	-0.191445783	0.108554217	-0.021445783	1.238554217	-4.721445783	-1.601445783	0.688554217	1.338554217	0.808554217	0.468554217	-0.011445783	1.678554217	1.978554217	1.528554217	-0.761445783
Punishment	Subject_4_Angle_All_Peaks.csv	1.35436	2.19436	2.25436	2.76436	1.14436	1.91436	1.24436	1.87436	5.45436	0.97436	2.74436	-0.42564	2.34436	0.43436	1.08436	1.75436	3.68436	6.98436	5.81436	2.92436	6.43436	5.33436	3.57436	2.89436	1.62436	2.48436	5.40436	-11.22564	-11.44564	-0.03564	-2.25564	-0.11564	-1.11564	-0.44564	1.21436	0.90436	0.68436	0.68436	2.58436	1.72436	2.82436	2.87436	1.89436	3.43436	2.30436	0.36436	1.19436	1.56436
Punishment	Subject_6_Angle_All_Peaks.csv	-5.92728	-2.76728	-1.08728	-3.06728	-1.78728	-0.02728	0.81272	-1.09728	-1.74728	-2.84728	-0.60728	-3.54728	-1.91728	-1.63728	-0.82728	1.30272	1.63272	-2.10728	-0.52728	-1.15728	0.53272	2.71272	2.19272	-0.66728	0.03272	-1.73728	-2.25728	-2.92728	0.21272	-2.06728	2.34272	0.93272	4.16272	-0.05728	-0.81728	0.95272	-2.13728	-0.84728	2.00272	0.55272	0.68272	1.21272	0.20272	0.98272	0.31272	-1.19728	-0.59728	-0.31728
Reward	Subject_11_Angle_All_Peaks.csv	-10.03996	0.69004	-3.30996	-4.88996	-5.51996	2.07004	-5.23996	-5.52996	-4.98996	-1.16996	-3.50996	-2.94996	-0.50996	-5.57996	-1.72996	-0.65996	-4.80996	-9.74996	-1.28996	-3.20996	-6.06996	-1.55996	-4.38996	-3.72996	-2.22996	-1.04996	-2.16996	-3.92996	-2.19996	-0.35996	-3.05996	2.01004	-2.49996	-0.24996	-3.75996	-2.37996	-0.48996	-2.24996	-2.80996	-3.36996	-1.64996	-1.12996	0.59004	-1.82996	-2.63996	-1.36996	-2.64996	-0.29996
Reward	Subject_17_Angle_All_Peaks.csv	1.60744	-0.82256	0.56744	4.07744	0.08744	2.07744	1.27744	0.69744	0.89744	0.40744	-1.23256	2.11744	1.18744	-0.71256	0.60744	1.86744	0.33744	2.06744	1.06744	1.92744	1.07744	-2.22256	-1.50256	-1.29256	-1.18256	0.24744	-0.38256	0.13744	0.87744	0.17744	-1.40256	2.24744	1.85744	1.01744	-1.48256	2.31744	-1.59256	0.91744	1.63744	-0.94256	1.43744	0.08744	1.08744	-0.49256	-0.55256	-0.52256	1.43744	-2.04256
Reward	Subject_1_Angle_All_Peaks.csv	-0.57248	0.03752	-2.25248	1.07752	3.56752	3.82752	1.75752	-1.38248	-2.76248	1.10752	-0.57248	-3.62248	-1.60248	-0.09248	-2.59248	-2.78248	-1.52248	-0.10248	-3.56248	-0.23248	-2.43248	3.18752	-8.82248	-3.35248	-2.98248	-7.77248	-4.70248	-0.05248	1.14752	-1.23248	1.75752	1.06752	-2.37248	-1.20248	1.27752	-0.49248	-2.62248	-3.80248	-2.64248	-2.59248	-1.30248	-2.11248	-2.89248	-2.51248	-2.75248	-0.68248	-1.83248	-0.65248
Reward	Subject_20_Angle_All_Peaks.csv	-0.315	-2.675	2.325	1.325	-6.035	1.485	0.735	-0.035	0.605	0.715	0.175	0.185	1.195	3.915	0.685	1.585	2.125	-0.395	2.015	-0.805	0.455	0.115	0.645	-0.175	-1.265	-1.155	0.795	-2.245	-1.705	0.245	0.615	0.895	-0.625	0.925	0.715	1.095	-4.045	-0.065	0.385	-0.395	-2.525	0.235	-2.455	-0.935	-1.655	-0.935	1.545	-1.055
Reward	Subject_23_Angle_All_Peaks.csv	-0.07612	1.43388	-1.34612	0.28388	0.35388	2.09388	4.05388	-2.21612	-0.33612	0.16388	0.61388	0.16388	2.18388	4.08388	2.20388	-0.80612	-0.29612	2.51388	-1.12612	1.28388	-1.56612	0.24388	-1.15612	0.34388	0.24388	1.38388	-1.72612	-0.03612	-0.82612	-2.44612	1.66388	-1.94612	-0.43612	-0.14612	4.02388	-0.43612	0.56388	0.71388	2.33388	1.59388	4.23388	-1.80612	-0.85612	0.53388	-1.20612	-3.41612	0.39388	-2.27612
Reward	Subject_31_Angle_All_Peaks.csv	9.4744	5.0044	4.7944	0.9044	5.3144	0.9544	1.3244	4.1144	5.7344	3.9044	3.6044	0.8444	1.3744	2.9344	2.6644	0.1544	0.5444	-0.1756	4.4444	3.3344	1.6544	1.3844	1.1844	1.5644	-0.4156	0.5444	1.1244	0.3544	1.3144	1.8244	1.0244	1.9544	-1.6356	-0.7156	1.8044	-0.8756	0.3944	-0.2156	0.4844	0.2944	1.9944	2.3744	-2.7956	-1.4056	-3.7056	0.2244	0.0744	1.5444
Reward	Subject_34_Angle_All_Peaks.csv	-0.91796	0.06204	1.04204	-0.94796	1.28204	-1.92796	-2.63796	0.86204	-0.76796	-2.92796	-0.27796	-1.88796	-5.39796	-3.01796	2.39204	1.98204	1.31204	-2.16796	-2.42796	-4.76796	-1.98796	-0.66796	-3.04796	-1.29796	-0.58796	0.35204	-1.28796	0.80204	-4.50796	-2.30796	-2.13796	0.66204	-1.48796	-3.06796	-3.28796	-0.36796	-5.76796	-0.32796	0.37204	4.65204	0.72204	0.29204	-0.28796	-2.48796	-1.53796	1.57204	0.20204	1.61204
Reward	Subject_3_Angle_All_Peaks.csv	-2.19865	-3.89865	1.08135	1.54135	-2.41865	-2.38865	-0.82865	-4.14865	-2.21865	-3.24865	-0.39865	-1.63865	0.08135	-0.51865	3.41135	-0.48865	2.16135	-3.12865	-0.09865	2.01135	0.87135	-0.40865	0.38135	-0.98865	-1.77865	0.46135	-0.33865	-1.66865	-0.84865	-2.03865	3.35135	-3.06865	-1.30865	1.52135	-0.50865	0.29135	-4.41865	-1.30865	-4.91865	-0.19865	-2.93865	-2.78865	0.99135	0.76135	-1.14865	1.48135	-4.13865	-1.50865
Reward	Subject_5_Angle_All_Peaks.csv	-14.17253	-4.34253	-4.44253	-1.65253	18.68747	27.51747	20.32747	-14.17253	-4.34253	-4.44253	-1.65253	6.53747	3.63747	2.91747	0.00747	3.72747	5.46747	3.52747	2.00747	4.77747	1.80747	2.77747	4.05747	3.06747	3.93747	2.95747	1.12747	2.40747	0.43747	-2.91253	-2.24253	0.01747	0.52747	0.00747	-1.76253	-0.40253	-1.00253	-2.21253	-1.64253	-2.51253	-1.88253	-3.26253	-0.30253	-2.57253	-2.25253	-3.05253	-1.41253	0.80747
Reward	Subject_7_Angle_All_Peaks.csv	-2.15761	-3.20761	1.26239	0.18239	0.75239	-1.66761	0.68239	-1.87761	0.27239	-2.56761	1.57239	1.65239	0.32239	-1.68761	-0.33761	-1.03761	2.29239	13.22239	1.88239	1.21239	1.33239	1.08239	1.67239	-1.50761	1.11239	-0.29761	0.80239	-1.32761	-1.13761	0.15239	-0.92761	2.35239	0.69239	4.13239	1.80239	0.21239	4.25239	0.06239	1.36239	-1.06761	3.15239	2.70239	1.15239	-3.73761	-1.09761	-0.87761	-0.96761	0.20239
Reward	Subject_p1_Angle_All_Peaks.csv	0.61024	0.77024	1.98024	3.07024	2.89024	3.94024	2.98024	0.38024	1.07024	3.12024	2.09024	2.09024	1.49024	1.06024	1.84024	0.19024	0.18024	0.77024	1.90024	-0.12976	1.37024	1.26024	1.61024	0.60024	2.14024	0.45024	2.46024	0.58024	-0.24976	2.23024	1.73024	2.51024	3.66024	0.77024	0.31024	2.05024	1.38024	0.50024	0.53024	0.29024	-0.53976	1.95024	0.33024	0.65024	0.96024	0.28024	0.93024	0.39024
[truncated: 1,702 more columns]
